# Supplementary material for: Cinnamon Essential Oil-Loaded Halloysite Nanotubes Applied in Degradable Film: Characterization and Non-Contact Antimicrobial Activity
Source: Polymers (Basel). 2025 Apr 23;17(9):1144. doi: 10.3390/polym17091144 (PMC12074084; doi:10.3390/polym17091144)
Supplement: Supplementary file 1 [file polymers-17-01144-s001.zip]

Archive with 1 entries (1 files):
- polymers-3491392-supplementary.pdf
